# Supplementary material for: Evaluation of Immune Dysregulation in Sepsis with a Composite Marker Gene Panel
Source: Biomedicines. 2026 Mar 10;14(3):617. doi: 10.3390/biomedicines14030617 (PMC13023613; doi:10.3390/biomedicines14030617)
Supplement: Supplementary file 1 [file biomedicines-14-00617-s001.zip]

Archive with 1 entries (1 files):
- biomedicines-4180524-supplementary.pdf
